# Supplementary material for: Power Laws for Heavy-Tailed Distributions: Modeling Allele and Haplotype Diversity for the National Marrow Donor Program
Source: PLoS Comput Biol. 2015 Apr 22;11(4):e1004204. doi: 10.1371/journal.pcbi.1004204 (PMC4406525; doi:10.1371/journal.pcbi.1004204)
Supplement: S1 Code — (ZIP) [file pcbi.1004204.s015.zip]

Archive with 8 entries (8 files):
- codeToAddToSI/CodeExample.m
- codeToAddToSI/errFunE_K_realNtot3.m
- codeToAddToSI/f12b.m
- codeToAddToSI/Make_Sample.m
- codeToAddToSI/Newman_Alpha.m
- codeToAddToSI/Pop_Est.asv
- codeToAddToSI/Pop_Est.m
- codeToAddToSI/X.freqs
