# Supplementary material for: Power Laws for Heavy-Tailed Distributions: Modeling Allele and Haplotype Diversity for the National Marrow Donor Program
Source: PLoS Comput Biol. 2015 Apr 22;11(4):e1004204. doi: 10.1371/journal.pcbi.1004204 (PMC4406525; doi:10.1371/journal.pcbi.1004204)
Supplement: S1 Code — (ZIP) [file pcbi.1004204.s015.zip › codeToAddToSI/CodeExample.m]

% This code reads in a file containing frequencies of a specific
% population X.freqs, and given the population size, estimates the total number of
% haplotypes in the population, as well as the estimation for the number of
% unique haplotypes for different sample sizes R.
clear
close all

% Read frequencies from file
data = csvread('X.freqs');
vals = data(:,1);

% Setting the value of Ntotal
Ntot=1.e9;

% Make a sample from the frequencies read
Samp=Make_Sample(vals);
R=round(logspace(0,log10(numel(Samp)),40));

% Calculating the unique number of haplotypes observed from Sample for each
% sample size 
for j=1:numel(R)
    t1(j)=numel(unique(Samp(1:R(j))));
    % Calculate for each sample size the value of xmax0 (the most frequent
    % haplotype)
    zz=hist(Samp(1:R(j)),1:max(Samp(1:R(j))));
    max_freq(j)=max(zz)/R(j);
end

Nsamp=numel(Samp);
% We take the values of alpha, xmin, xmax from sample size R(36) which is 19.63% of the full sample size
S1=Pop_Est(t1,R,Ntot,Nsamp,Ntot,max_freq,Samp,36,[0 0 0]');

% plot the observed number of unique haplotypes at each sample size
loglog(R,t1,'k*');
hold on;


alpha=S1(4);xmin=S1(2);xmax=S1(3);

% Calculate U(R) for all different sample sizes
zz=errFunE_K_realNtot3(alpha,xmax,R,xmin)';
loglog(R,zz,'Color',[i/4 0 1-i/4]);
legend('Observations','Calculation');
xlabel('Sample size (R)');
ylabel('U(R)');
