# Supplementary material for: Power Laws for Heavy-Tailed Distributions: Modeling Allele and Haplotype Diversity for the National Marrow Donor Program
Source: PLoS Comput Biol. 2015 Apr 22;11(4):e1004204. doi: 10.1371/journal.pcbi.1004204 (PMC4406525; doi:10.1371/journal.pcbi.1004204)
Supplement: S1 Code — (ZIP) [file pcbi.1004204.s015.zip › codeToAddToSI/errFunE_K_realNtot3.m]

% This function calculated U(R) for a vector R of sample sizes and the total nunber of haplotypes calculated, given the
% values of alpha, xmax and xmin

function [E_K1 Nhap] = errFunE_K_realNtot3(alpha,xmax,R,xmin)

if alpha <= 0
    E_K1 = 0;
else
C1=(2-alpha)/(xmax^(2-alpha)-xmin^(2-alpha)); 
Nhap=C1.*(xmax.^(1-alpha)-xmin.^(1-alpha))./(1-alpha);
E_K = zeros(1,numel(R));
for i=1:length(R)
   E_K(i) = Nhap *(1-(alpha-1)/(xmin^(1-alpha)-xmax^(1-alpha))*integral(@(x)((1-x).^R(i).*x.^-alpha),xmin,xmax));     % (5.2)
end
E_K1 = E_K; 
end
end
