# Supplementary material for: Power Laws for Heavy-Tailed Distributions: Modeling Allele and Haplotype Diversity for the National Marrow Donor Program
Source: PLoS Comput Biol. 2015 Apr 22;11(4):e1004204. doi: 10.1371/journal.pcbi.1004204 (PMC4406525; doi:10.1371/journal.pcbi.1004204)
Supplement: S1 Code — (ZIP) [file pcbi.1004204.s015.zip › codeToAddToSI/f12b.m]

% This is the cost function for the fit of the calculated U(R) and the
% actual value observed
% p is a vector contains the 3 free parameters: alpha, xmax, xmin
% t1a is the vector with the actual observations
% Ntot is the population size
% R is a vector with the sample sizes
% xmax0 contained the initial guess for the value of xmax
% fixed_vals are used to set one of the parameters (alpha, xmin, xmax)
% p0 contains the value of the parameter which is set to be fixed in
% fixed_vals

function err=f12b(p,t1a,Ntot,R,xmax0,fixed_vals,p0)
tt=find(fixed_vals==1);
if (numel(tt)>0); p(tt)=p0(tt);end
xmin=max(1/Ntot,p(3));
alpha=p(1);
xmax=min(p(2),1);
if ((alpha<0.8) | (xmax>1) | (xmin>xmax) | (alpha>3))
    err=1.e10;
else
    E_K = errFunE_K_realNtot3(alpha,xmax,R,xmin);
    err=sum((log(E_K)-log(t1a)).^2.*log(t1a));
end
end
