# Supplementary material for: Power Laws for Heavy-Tailed Distributions: Modeling Allele and Haplotype Diversity for the National Marrow Donor Program
Source: PLoS Comput Biol. 2015 Apr 22;11(4):e1004204. doi: 10.1371/journal.pcbi.1004204 (PMC4406525; doi:10.1371/journal.pcbi.1004204)
Supplement: S1 Code — (ZIP) [file pcbi.1004204.s015.zip › codeToAddToSI/Make_Sample.m]

% Make_Sample takes a list of frequencies and generate a sample which
% matches these frequencies.

function Samp=Make_Sample(vals)
pop=sum(vals);
popdiff=[0; cumsum(vals)];
Samp=zeros(pop,1);
for i=1:numel(vals)
    Samp(popdiff(i)+1:popdiff(i+1))=i;
end
Samp=Samp(randperm(pop));
end
