# Supplementary material for: Power Laws for Heavy-Tailed Distributions: Modeling Allele and Haplotype Diversity for the National Marrow Donor Program
Source: PLoS Comput Biol. 2015 Apr 22;11(4):e1004204. doi: 10.1371/journal.pcbi.1004204 (PMC4406525; doi:10.1371/journal.pcbi.1004204)
Supplement: S1 Code — (ZIP) [file pcbi.1004204.s015.zip › codeToAddToSI/Newman_Alpha.m]

% This function calculates the value of alpha for a given sample using the
% estimator of Newman discrete.

function [alpha1 alpha2 pjs]= Newman_Alpha( Samp)
pjs=hist(Samp,1:max(Samp));
pjs(pjs==0)=[];
pjs=pjs/sum(pjs);
pjmin=min(pjs);
alpha1=1+numel(pjs)/sum(log(pjs/pjmin));
[w1, w2]=hist(pjs,logspace(log10(min(pjs)),log10(max(pjs)),30));
w2(w1==0)=[];w1(w1==0)=[];
if (numel(w2)<5) 
    alpha2=alpha1;
else
    [a, b]=regress(log(w1(3:end-1))',[ones(size(w2(3:end-1))); log(w2(3:end-1))]');
alpha2=-a(2)+1;
end
end
