# Supplementary material for: Power Laws for Heavy-Tailed Distributions: Modeling Allele and Haplotype Diversity for the National Marrow Donor Program
Source: PLoS Comput Biol. 2015 Apr 22;11(4):e1004204. doi: 10.1371/journal.pcbi.1004204 (PMC4406525; doi:10.1371/journal.pcbi.1004204)
Supplement: S1 Code — (ZIP) [file pcbi.1004204.s015.zip › codeToAddToSI/Pop_Est.m]

function [S err1 error_xmin error_xmax]=Pop_Est(t1,R,Ntot,Nsamp1,Nsamp2,xmax0,Samp,i,fixed_vals)
% Pop_Est Takes a sample Samp and compute The population estimate using
% different sub samples.
% The sub sample sizes are given by R
% The total poulation is Ntot.
% t1 is the number of unique observations for a population of size R.
% Results are given for a population size fo Nsamp1 and Nsamp2
% start_loop is the place where we start the loop over R.
% returned values in S are: value of R, xmin, xmax, alpha,U(R) for Nsamp1, U(R) for Nsamp2
err1 = zeros(numel(R),1);
error_xmin = zeros(numel(R),1);
error_xmax = zeros(numel(R),1);

S=-1*ones(1,6);

    t1a=t1(1:i);
    R1=R(1:i);
    [alp alp2 pj]=Newman_Alpha(Samp(1:R(i)));
    if (alp2>3); alp2=2;end
    % initial values for optimization
    p0=[alp2 xmax0(i) 1/Ntot]';
    % Run minimization to obtain values of alpha, xmax and xmin
    [p err1(i)]=fminsearch(@(p)f12b(p,t1a,Ntot,R1,xmax0(i),fixed_vals,p0),p0);
    if(sum(fixed_vals)>0);
        p(fixed_vals==1)=p0(fixed_vals==1); 
    end
    xmax=p(2);
    alpha=p(1);
    
    % calculate maximal value possible for Xmax
    C=(2-alpha)*Ntot;  
    [SSS ]=fminsearch( @(x)(x.^2.*(1-x.^(alpha-2))-C).^2,10);  % from (12.8)
    max_xmax=SSS/Ntot;
    error_xmax(i) = 0;
    % in case that Xmax obtained by the optimization is larger than the
    % maximum value obtained above, there is a warning but the value is not
    % changes.

    if (xmax>max_xmax)
        disp(['Warning: Xmax obtained from optimization =',num2str(xmax),' where max value allowed =',num2str(max_xmax),'. Xmax remains = ',num2str(xmax)]);
        error_xmax(i) = xmax/max_xmax;
    end
    xmin=p(3);
    error_xmin(i) = 0;
    % in case that Xmin obtained by the optimization is smaller than 1/Ntot
    % there is a warning and Xmin is set to be 1/Ntot
    if (xmin<1/Ntot)        
        error_xmin(i) = xmin/(1/Ntot);
        disp(['Warning: Xmin obtained from optimizaion=',num2str(xmin),'. Setting it to be =',num2str(1/Ntot)]);
        xmin=1/Ntot;
    end
    S(1)=R1(i);S(2)=xmin;S(3)=xmax;S(4)=alpha;
    R3=[Nsamp1,Nsamp2];
    z= errFunE_K_realNtot3(alpha,xmax,R3,xmin)';
    S(5)=z(1);S(6)=z(2);
end
