# Supplementary material for: Power Laws for Heavy-Tailed Distributions: Modeling Allele and Haplotype Diversity for the National Marrow Donor Program
Source: PLoS Comput Biol. 2015 Apr 22;11(4):e1004204. doi: 10.1371/journal.pcbi.1004204 (PMC4406525; doi:10.1371/journal.pcbi.1004204)
Supplement: S1 Code — (ZIP) [file pcbi.1004204.s015.zip › codeToAddToSI/X.freqs]

6	7.66786293848355e-07
85	1.08628058295184e-05
1	1.27797715641392e-07
1	1.27797715641392e-07
1	1.27797715641392e-07
2	2.55595431282785e-07
4	5.1119086256557e-07
1	1.27797715641392e-07
1	1.27797715641392e-07
7	8.94584009489747e-07
1	1.27797715641392e-07
1	1.27797715641392e-07
1	1.27797715641392e-07
3	3.83393146924177e-07
2	2.55595431282785e-07
1	1.27797715641392e-07
6	7.66786293848355e-07
2	2.55595431282785e-07
1	1.27797715641392e-07
1	1.27797715641392e-07
1	1.27797715641392e-07
22	2.81154974411063e-06
2	2.55595431282785e-07
1	1.27797715641392e-07
2	2.55595431282785e-07
6	7.66786293848355e-07
56	7.15667207591798e-06
1	1.27797715641392e-07
3	3.83393146924177e-07
7	8.94584009489747e-07
16	2.04476345026228e-06
3	3.83393146924177e-07
6	7.66786293848355e-07
1	1.27797715641392e-07
8	1.02238172513114e-06
1	1.27797715641392e-07
217	2.77321042941822e-05
8	1.02238172513114e-06
239	3.05436540382928e-05
1	1.27797715641392e-07
8	1.02238172513114e-06
18	2.30035888154506e-06
2	2.55595431282785e-07
1	1.27797715641392e-07
23	2.93934745975203e-06
1	1.27797715641392e-07
1	1.27797715641392e-07
1	1.27797715641392e-07
2	2.55595431282785e-07
1	1.27797715641392e-07
3	3.83393146924177e-07
2	2.55595431282785e-07
1	1.27797715641392e-07
46	5.87869491950405e-06
12	1.53357258769671e-06
3	3.83393146924177e-07
5	6.38988578206962e-07
7	8.94584009489747e-07
2	2.55595431282785e-07
1	1.27797715641392e-07
1	1.27797715641392e-07
1	1.27797715641392e-07
1	1.27797715641392e-07
1	1.27797715641392e-07
2	2.55595431282785e-07
1	1.27797715641392e-07
5	6.38988578206962e-07
1	1.27797715641392e-07
2	2.55595431282785e-07
1	1.27797715641392e-07
22	2.81154974411063e-06
4	5.1119086256557e-07
29	3.70613375360038e-06
21	2.68375202846924e-06
6	7.66786293848355e-07
8	1.02238172513114e-06
1	1.27797715641392e-07
1	1.27797715641392e-07
2	2.55595431282785e-07
1	1.27797715641392e-07
6	7.66786293848355e-07
1	1.27797715641392e-07
17	2.17256116590367e-06
2	2.55595431282785e-07
4	5.1119086256557e-07
79	1.009601953567e-05
41	5.23970634129709e-06
24	3.06714517539342e-06
5	6.38988578206962e-07
4	5.1119086256557e-07
7	8.94584009489747e-07
4	5.1119086256557e-07
4	5.1119086256557e-07
33	4.21732461616595e-06
1	1.27797715641392e-07
1	1.27797715641392e-07
13	1.6613703033381e-06
9	1.15017944077253e-06
66	8.4346492323319e-06
1	1.27797715641392e-07
48	6.13429035078684e-06
110	1.40577487205532e-05
1	1.27797715641392e-07
6	7.66786293848355e-07
1	1.27797715641392e-07
51	6.51768349771101e-06
1	1.27797715641392e-07
2	2.55595431282785e-07
58	7.41226750720076e-06
1	1.27797715641392e-07
4	5.1119086256557e-07
2305	0.00029457373455341
1	1.27797715641392e-07
15	1.91696573462089e-06
326	4.16620552990939e-05
53	6.7732789289938e-06
3	3.83393146924177e-07
5	6.38988578206962e-07
1	1.27797715641392e-07
1	1.27797715641392e-07
1	1.27797715641392e-07
4	5.1119086256557e-07
9	1.15017944077253e-06
1	1.27797715641392e-07
2	2.55595431282785e-07
15	1.91696573462089e-06
7	8.94584009489747e-07
1	1.27797715641392e-07
1	1.27797715641392e-07
1	1.27797715641392e-07
2	2.55595431282785e-07
5	6.38988578206962e-07
4	5.1119086256557e-07
4	5.1119086256557e-07
2	2.55595431282785e-07
1	1.27797715641392e-07
1	1.27797715641392e-07
1	1.27797715641392e-07
1	1.27797715641392e-07
1	1.27797715641392e-07
4	5.1119086256557e-07
1	1.27797715641392e-07
2	2.55595431282785e-07
3	3.83393146924177e-07
1	1.27797715641392e-07
6	7.66786293848355e-07
1	1.27797715641392e-07
4	5.1119086256557e-07
1	1.27797715641392e-07
2	2.55595431282785e-07
1	1.27797715641392e-07
1	1.27797715641392e-07
1	1.27797715641392e-07
2	2.55595431282785e-07
4	5.1119086256557e-07
3	3.83393146924177e-07
1	1.27797715641392e-07
1	1.27797715641392e-07
1	1.27797715641392e-07
3	3.83393146924177e-07
5	6.38988578206962e-07
1	1.27797715641392e-07
7	8.94584009489747e-07
1	1.27797715641392e-07
15	1.91696573462089e-06
3	3.83393146924177e-07
1	1.27797715641392e-07
1	1.27797715641392e-07
1	1.27797715641392e-07
4	5.1119086256557e-07
1	1.27797715641392e-07
2	2.55595431282785e-07
1	1.27797715641392e-07
1	1.27797715641392e-07
1	1.27797715641392e-07
1	1.27797715641392e-07
14	1.78916801897949e-06
2	2.55595431282785e-07
3	3.83393146924177e-07
1	1.27797715641392e-07
6	7.66786293848355e-07
24	3.06714517539342e-06
5	6.38988578206962e-07
36	4.60071776309013e-06
3	3.83393146924177e-07
3	3.83393146924177e-07
582	7.43782705032904e-05
1	1.27797715641392e-07
18	2.30035888154506e-06
1	1.27797715641392e-07
2	2.55595431282785e-07
5	6.38988578206962e-07
9	1.15017944077253e-06
6	7.66786293848355e-07
54	6.90107664463519e-06
4	5.1119086256557e-07
19	2.42815659718646e-06
3	3.83393146924177e-07
3	3.83393146924177e-07
1	1.27797715641392e-07
26	3.3227406066762e-06
1	1.27797715641392e-07
22	2.81154974411063e-06
2	2.55595431282785e-07
4	5.1119086256557e-07
1	1.27797715641392e-07
35	4.47292004744874e-06
2	2.55595431282785e-07
1	1.27797715641392e-07
10	1.27797715641392e-06
2	2.55595431282785e-07
7	8.94584009489747e-07
831	0.000106199901697997
20	2.55595431282785e-06
1	1.27797715641392e-07
23	2.93934745975203e-06
2	2.55595431282785e-07
3	3.83393146924177e-07
3	3.83393146924177e-07
2	2.55595431282785e-07
3	3.83393146924177e-07
51	6.51768349771101e-06
1	1.27797715641392e-07
1	1.27797715641392e-07
1	1.27797715641392e-07
3	3.83393146924177e-07
2	2.55595431282785e-07
1	1.27797715641392e-07
2	2.55595431282785e-07
1	1.27797715641392e-07
1	1.27797715641392e-07
1	1.27797715641392e-07
1	1.27797715641392e-07
3	3.83393146924177e-07
10	1.27797715641392e-06
1	1.27797715641392e-07
4	5.1119086256557e-07
3	3.83393146924177e-07
3	3.83393146924177e-07
1	1.27797715641392e-07
1	1.27797715641392e-07
68	8.69024466361469e-06
143	1.82750733367191e-05
15	1.91696573462089e-06
2	2.55595431282785e-07
1	1.27797715641392e-07
94	1.20129852702909e-05
91	1.16295921233667e-05
1	1.27797715641392e-07
1	1.27797715641392e-07
2	2.55595431282785e-07
3	3.83393146924177e-07
9	1.15017944077253e-06
1	1.27797715641392e-07
7	8.94584009489747e-07
2	2.55595431282785e-07
4	5.1119086256557e-07
6	7.66786293848355e-07
2	2.55595431282785e-07
2	2.55595431282785e-07
5	6.38988578206962e-07
1	1.27797715641392e-07
7	8.94584009489747e-07
6	7.66786293848355e-07
11	1.40577487205532e-06
2	2.55595431282785e-07
6	7.66786293848355e-07
1	1.27797715641392e-07
1	1.27797715641392e-07
2	2.55595431282785e-07
13	1.6613703033381e-06
3	3.83393146924177e-07
1	1.27797715641392e-07
1	1.27797715641392e-07
2	2.55595431282785e-07
6	7.66786293848355e-07
7	8.94584009489747e-07
1	1.27797715641392e-07
1	1.27797715641392e-07
1	1.27797715641392e-07
5	6.38988578206962e-07
1	1.27797715641392e-07
153	1.9553050493133e-05
2	2.55595431282785e-07
65	8.30685151669051e-06
267	3.41219900762518e-05
9	1.15017944077253e-06
18	2.30035888154506e-06
3	3.83393146924177e-07
27	3.4505383223176e-06
5	6.38988578206962e-07
42	5.36750405693848e-06
27	3.4505383223176e-06
4	5.1119086256557e-07
266	3.39941923606104e-05
5	6.38988578206962e-07
15	1.91696573462089e-06
141	1.80194779054363e-05
7	8.94584009489747e-07
7	8.94584009489747e-07
1	1.27797715641392e-07
76	9.71262638874583e-06
9	1.15017944077253e-06
17	2.17256116590367e-06
148	1.89140619149261e-05
2	2.55595431282785e-07
144	1.84028710523605e-05
72	9.20143552618026e-06
5	6.38988578206962e-07
999	0.000127669917925751
1	1.27797715641392e-07
1	1.27797715641392e-07
146	1.86584664836433e-05
5	6.38988578206962e-07
10	1.27797715641392e-06
1	1.27797715641392e-07
1	1.27797715641392e-07
1	1.27797715641392e-07
20	2.55595431282785e-06
1	1.27797715641392e-07
1	1.27797715641392e-07
1	1.27797715641392e-07
1	1.27797715641392e-07
1	1.27797715641392e-07
3	3.83393146924177e-07
34	4.34512233180734e-06
1	1.27797715641392e-07
1	1.27797715641392e-07
1	1.27797715641392e-07
4	5.1119086256557e-07
1	1.27797715641392e-07
1	1.27797715641392e-07
1	1.27797715641392e-07
1	1.27797715641392e-07
3	3.83393146924177e-07
1	1.27797715641392e-07
3	3.83393146924177e-07
1	1.27797715641392e-07
1	1.27797715641392e-07
1	1.27797715641392e-07
1	1.27797715641392e-07
1	1.27797715641392e-07
2	2.55595431282785e-07
1	1.27797715641392e-07
1	1.27797715641392e-07
1	1.27797715641392e-07
3	3.83393146924177e-07
1	1.27797715641392e-07
2	2.55595431282785e-07
1	1.27797715641392e-07
3	3.83393146924177e-07
4	5.1119086256557e-07
22	2.81154974411063e-06
1	1.27797715641392e-07
1	1.27797715641392e-07
1	1.27797715641392e-07
1	1.27797715641392e-07
1	1.27797715641392e-07
1	1.27797715641392e-07
6	7.66786293848355e-07
11	1.40577487205532e-06
3	3.83393146924177e-07
2	2.55595431282785e-07
17	2.17256116590367e-06
13	1.6613703033381e-06
1	1.27797715641392e-07
36	4.60071776309013e-06
1	1.27797715641392e-07
1	1.27797715641392e-07
19	2.42815659718646e-06
1	1.27797715641392e-07
1	1.27797715641392e-07
2	2.55595431282785e-07
4	5.1119086256557e-07
6	7.66786293848355e-07
1	1.27797715641392e-07
80	1.02238172513114e-05
1	1.27797715641392e-07
2	2.55595431282785e-07
6	7.66786293848355e-07
5	6.38988578206962e-07
1	1.27797715641392e-07
1	1.27797715641392e-07
4	5.1119086256557e-07
3	3.83393146924177e-07
5	6.38988578206962e-07
2	2.55595431282785e-07
1	1.27797715641392e-07
1	1.27797715641392e-07
1	1.27797715641392e-07
9	1.15017944077253e-06
15	1.91696573462089e-06
1	1.27797715641392e-07
1	1.27797715641392e-07
1	1.27797715641392e-07
1	1.27797715641392e-07
1	1.27797715641392e-07
9	1.15017944077253e-06
2	2.55595431282785e-07
1	1.27797715641392e-07
1	1.27797715641392e-07
4	5.1119086256557e-07
25	3.19494289103481e-06
1	1.27797715641392e-07
1	1.27797715641392e-07
2	2.55595431282785e-07
1	1.27797715641392e-07
1	1.27797715641392e-07
1	1.27797715641392e-07
1	1.27797715641392e-07
1	1.27797715641392e-07
27	3.4505383223176e-06
5	6.38988578206962e-07
2	2.55595431282785e-07
569	7.27169001999523e-05
1	1.27797715641392e-07
29	3.70613375360038e-06
66	8.4346492323319e-06
1	1.27797715641392e-07
13	1.6613703033381e-06
4	5.1119086256557e-07
113	1.44411418674773e-05
3	3.83393146924177e-07
40	5.1119086256557e-06
4	5.1119086256557e-07
36	4.60071776309013e-06
1	1.27797715641392e-07
1	1.27797715641392e-07
1	1.27797715641392e-07
1	1.27797715641392e-07
1	1.27797715641392e-07
23	2.93934745975203e-06
3	3.83393146924177e-07
1	1.27797715641392e-07
16	2.04476345026228e-06
2	2.55595431282785e-07
2	2.55595431282785e-07
384	4.90743228062947e-05
25	3.19494289103481e-06
13	1.6613703033381e-06
1	1.27797715641392e-07
13	1.6613703033381e-06
4	5.1119086256557e-07
30	3.83393146924177e-06
9	1.15017944077253e-06
37	4.72851547873152e-06
6	7.66786293848355e-07
5	6.38988578206962e-07
2	2.55595431282785e-07
4	5.1119086256557e-07
9	1.15017944077253e-06
2	2.55595431282785e-07
4	5.1119086256557e-07
10	1.27797715641392e-06
2	2.55595431282785e-07
114	1.45689395831187e-05
6	7.66786293848355e-07
386	4.93299182375775e-05
4	5.1119086256557e-07
2	2.55595431282785e-07
612	7.82122019725322e-05
1327	0.000169587568656128
1	1.27797715641392e-07
1	1.27797715641392e-07
102	1.3035366995422e-05
5	6.38988578206962e-07
80	1.02238172513114e-05
1	1.27797715641392e-07
11	1.40577487205532e-06
263	3.36107992136862e-05
26	3.3227406066762e-06
1	1.27797715641392e-07
335	4.28122347398665e-05
1	1.27797715641392e-07
2	2.55595431282785e-07
73	9.32923324182165e-06
27	3.4505383223176e-06
1371	0.000175210668144349
230	2.93934745975203e-05
719	9.18865575461612e-05
5	6.38988578206962e-07
12	1.53357258769671e-06
71	9.07363781053886e-06
1	1.27797715641392e-07
1	1.27797715641392e-07
313	4.00006849957558e-05
20	2.55595431282785e-06
403	5.15024794034812e-05
1	1.27797715641392e-07
3	3.83393146924177e-07
959	0.000122558009300095
2	2.55595431282785e-07
2	2.55595431282785e-07
57	7.28446979155937e-06
437	5.58476017352885e-05
1	1.27797715641392e-07
1	1.27797715641392e-07
2	2.55595431282785e-07
15	1.91696573462089e-06
1	1.27797715641392e-07
94	1.20129852702909e-05
524	6.69660029960896e-05
4	5.1119086256557e-07
12	1.53357258769671e-06
1	1.27797715641392e-07
6	7.66786293848355e-07
1	1.27797715641392e-07
2	2.55595431282785e-07
1	1.27797715641392e-07
2	2.55595431282785e-07
25	3.19494289103481e-06
2	2.55595431282785e-07
182	2.32591842467334e-05
2	2.55595431282785e-07
1	1.27797715641392e-07
1	1.27797715641392e-07
12	1.53357258769671e-06
3	3.83393146924177e-07
1	1.27797715641392e-07
1	1.27797715641392e-07
1	1.27797715641392e-07
5	6.38988578206962e-07
17	2.17256116590367e-06
7	8.94584009489747e-07
3	3.83393146924177e-07
5	6.38988578206962e-07
1	1.27797715641392e-07
1	1.27797715641392e-07
1	1.27797715641392e-07
9	1.15017944077253e-06
3	3.83393146924177e-07
1	1.27797715641392e-07
1	1.27797715641392e-07
1	1.27797715641392e-07
1	1.27797715641392e-07
2	2.55595431282785e-07
1	1.27797715641392e-07
1	1.27797715641392e-07
1	1.27797715641392e-07
18	2.30035888154506e-06
75	9.58482867310443e-06
1	1.27797715641392e-07
3	3.83393146924177e-07
17	2.17256116590367e-06
1	1.27797715641392e-07
6	7.66786293848355e-07
1	1.27797715641392e-07
1	1.27797715641392e-07
1	1.27797715641392e-07
1	1.27797715641392e-07
75	9.58482867310443e-06
1	1.27797715641392e-07
10	1.27797715641392e-06
6	7.66786293848355e-07
2	2.55595431282785e-07
1	1.27797715641392e-07
1	1.27797715641392e-07
190	2.42815659718646e-05
1	1.27797715641392e-07
1	1.27797715641392e-07
9	1.15017944077253e-06
8	1.02238172513114e-06
1	1.27797715641392e-07
2	2.55595431282785e-07
4	5.1119086256557e-07
2	2.55595431282785e-07
1736	0.000221856834353457
1	1.27797715641392e-07
14	1.78916801897949e-06
36	4.60071776309013e-06
1	1.27797715641392e-07
96	1.22685807015737e-05
1005	0.000128436704219599
10	1.27797715641392e-06
58	7.41226750720076e-06
3	3.83393146924177e-07
2	2.55595431282785e-07
2	2.55595431282785e-07
1	1.27797715641392e-07
1	1.27797715641392e-07
37	4.72851547873152e-06
13	1.6613703033381e-06
74	9.45703095746304e-06
86	1.09906035451598e-05
18	2.30035888154506e-06
82	1.04794126825942e-05
58	7.41226750720076e-06
17	2.17256116590367e-06
14	1.78916801897949e-06
1	1.27797715641392e-07
1	1.27797715641392e-07
173	2.21090048059609e-05
5	6.38988578206962e-07
1	1.27797715641392e-07
115	1.46967372987601e-05
1	1.27797715641392e-07
492	6.28764760955651e-05
1	1.27797715641392e-07
5	6.38988578206962e-07
2	2.55595431282785e-07
2	2.55595431282785e-07
1	1.27797715641392e-07
106	1.35465578579876e-05
782	9.99378136315689e-05
337	4.30678301711493e-05
10	1.27797715641392e-06
7	8.94584009489747e-07
1	1.27797715641392e-07
112	1.4313344151836e-05
1	1.27797715641392e-07
5	6.38988578206962e-07
78	9.96822182002861e-06
1	1.27797715641392e-07
1	1.27797715641392e-07
1	1.27797715641392e-07
1	1.27797715641392e-07
1	1.27797715641392e-07
1	1.27797715641392e-07
1	1.27797715641392e-07
1	1.27797715641392e-07
1	1.27797715641392e-07
3	3.83393146924177e-07
2	2.55595431282785e-07
1	1.27797715641392e-07
16	2.04476345026228e-06
50	6.38988578206962e-06
3	3.83393146924177e-07
1	1.27797715641392e-07
55	7.02887436027658e-06
1	1.27797715641392e-07
1	1.27797715641392e-07
1	1.27797715641392e-07
1	1.27797715641392e-07
10	1.27797715641392e-06
19	2.42815659718646e-06
1	1.27797715641392e-07
18	2.30035888154506e-06
1	1.27797715641392e-07
3	3.83393146924177e-07
1	1.27797715641392e-07
1	1.27797715641392e-07
1	1.27797715641392e-07
1	1.27797715641392e-07
1	1.27797715641392e-07
5	6.38988578206962e-07
1	1.27797715641392e-07
1	1.27797715641392e-07
1	1.27797715641392e-07
12	1.53357258769671e-06
1	1.27797715641392e-07
2	2.55595431282785e-07
39	4.98411091001431e-06
12	1.53357258769671e-06
4	5.1119086256557e-07
1	1.27797715641392e-07
1	1.27797715641392e-07
1	1.27797715641392e-07
1	1.27797715641392e-07
4	5.1119086256557e-07
41	5.23970634129709e-06
7	8.94584009489747e-07
31	3.96172918488317e-06
1	1.27797715641392e-07
2	2.55595431282785e-07
76	9.71262638874583e-06
17	2.17256116590367e-06
1	1.27797715641392e-07
16	2.04476345026228e-06
28	3.57833603795899e-06
4	5.1119086256557e-07
11	1.40577487205532e-06
5	6.38988578206962e-07
1	1.27797715641392e-07
6	7.66786293848355e-07
1	1.27797715641392e-07
424	5.41862314319504e-05
1	1.27797715641392e-07
137	1.75082870428708e-05
18	2.30035888154506e-06
547	6.99053504558417e-05
1	1.27797715641392e-07
254	3.24606197729137e-05
4	5.1119086256557e-07
1	1.27797715641392e-07
4	5.1119086256557e-07
1	1.27797715641392e-07
11	1.40577487205532e-06
1	1.27797715641392e-07
2	2.55595431282785e-07
1	1.27797715641392e-07
1	1.27797715641392e-07
1	1.27797715641392e-07
1	1.27797715641392e-07
1	1.27797715641392e-07
3	3.83393146924177e-07
1	1.27797715641392e-07
1	1.27797715641392e-07
3	3.83393146924177e-07
1	1.27797715641392e-07
1	1.27797715641392e-07
8	1.02238172513114e-06
1	1.27797715641392e-07
18	2.30035888154506e-06
2	2.55595431282785e-07
154	1.96808482087744e-05
1	1.27797715641392e-07
1	1.27797715641392e-07
1	1.27797715641392e-07
7	8.94584009489747e-07
7	8.94584009489747e-07
1	1.27797715641392e-07
1	1.27797715641392e-07
14	1.78916801897949e-06
1	1.27797715641392e-07
25	3.19494289103481e-06
4	5.1119086256557e-07
8	1.02238172513114e-06
7	8.94584009489747e-07
20	2.55595431282785e-06
2	2.55595431282785e-07
9	1.15017944077253e-06
9	1.15017944077253e-06
2	2.55595431282785e-07
1	1.27797715641392e-07
11	1.40577487205532e-06
1	1.27797715641392e-07
1	1.27797715641392e-07
3	3.83393146924177e-07
1	1.27797715641392e-07
1	1.27797715641392e-07
8	1.02238172513114e-06
1	1.27797715641392e-07
101	1.29075692797806e-05
1	1.27797715641392e-07
6	7.66786293848355e-07
1	1.27797715641392e-07
17	2.17256116590367e-06
2	2.55595431282785e-07
4	5.1119086256557e-07
2	2.55595431282785e-07
1	1.27797715641392e-07
1	1.27797715641392e-07
1	1.27797715641392e-07
1	1.27797715641392e-07
1	1.27797715641392e-07
1	1.27797715641392e-07
1	1.27797715641392e-07
14	1.78916801897949e-06
1	1.27797715641392e-07
5	6.38988578206962e-07
1	1.27797715641392e-07
1	1.27797715641392e-07
1	1.27797715641392e-07
1	1.27797715641392e-07
2	2.55595431282785e-07
2	2.55595431282785e-07
1	1.27797715641392e-07
5	6.38988578206962e-07
659	8.42186946076776e-05
90	1.15017944077253e-05
1	1.27797715641392e-07
1	1.27797715641392e-07
39	4.98411091001431e-06
7	8.94584009489747e-07
1	1.27797715641392e-07
5	6.38988578206962e-07
13	1.6613703033381e-06
3	3.83393146924177e-07
1	1.27797715641392e-07
1	1.27797715641392e-07
2	2.55595431282785e-07
2	2.55595431282785e-07
4	5.1119086256557e-07
316	4.038407814268e-05
20	2.55595431282785e-06
5	6.38988578206962e-07
3	3.83393146924177e-07
6	7.66786293848355e-07
4	5.1119086256557e-07
4	5.1119086256557e-07
140	1.78916801897949e-05
6	7.66786293848355e-07
1	1.27797715641392e-07
1	1.27797715641392e-07
30	3.83393146924177e-06
1	1.27797715641392e-07
4	5.1119086256557e-07
24	3.06714517539342e-06
3	3.83393146924177e-07
4	5.1119086256557e-07
1	1.27797715641392e-07
6	7.66786293848355e-07
2	2.55595431282785e-07
1	1.27797715641392e-07
1	1.27797715641392e-07
2	2.55595431282785e-07
2	2.55595431282785e-07
3	3.83393146924177e-07
1	1.27797715641392e-07
19	2.42815659718646e-06
3	3.83393146924177e-07
1	1.27797715641392e-07
1	1.27797715641392e-07
1	1.27797715641392e-07
1	1.27797715641392e-07
1	1.27797715641392e-07
244	3.11826426164998e-05
2	2.55595431282785e-07
1	1.27797715641392e-07
206	2.63263294221268e-05
7	8.94584009489747e-07
1	1.27797715641392e-07
1	1.27797715641392e-07
1	1.27797715641392e-07
10	1.27797715641392e-06
1002	0.000128053311072675
774	9.89154319064378e-05
35	4.47292004744874e-06
1	1.27797715641392e-07
43	5.49530177257988e-06
3	3.83393146924177e-07
2	2.55595431282785e-07
122	1.55913213082499e-05
3	3.83393146924177e-07
5167	0.000660330796719075
2	2.55595431282785e-07
1	1.27797715641392e-07
2	2.55595431282785e-07
1	1.27797715641392e-07
5	6.38988578206962e-07
356	4.54959867683357e-05
23	2.93934745975203e-06
1	1.27797715641392e-07
1	1.27797715641392e-07
1	1.27797715641392e-07
196	2.50483522657129e-05
2	2.55595431282785e-07
2	2.55595431282785e-07
74	9.45703095746304e-06
1069	0.000136615758020649
5	6.38988578206962e-07
106	1.35465578579876e-05
1	1.27797715641392e-07
596	7.61674385222699e-05
5	6.38988578206962e-07
37	4.72851547873152e-06
64	8.17905380104912e-06
930	0.000118851875546495
20	2.55595431282785e-06
2	2.55595431282785e-07
34	4.34512233180734e-06
1158	0.000147989754712732
47	6.00649263514545e-06
2	2.55595431282785e-07
23	2.93934745975203e-06
89	1.13739966920839e-05
4	5.1119086256557e-07
1843	0.000235531189927086
1	1.27797715641392e-07
23	2.93934745975203e-06
224	2.86266883036719e-05
1	1.27797715641392e-07
118	1.50801304456843e-05
6	7.66786293848355e-07
1	1.27797715641392e-07
1	1.27797715641392e-07
98	1.25241761328565e-05
1	1.27797715641392e-07
1	1.27797715641392e-07
1	1.27797715641392e-07
1	1.27797715641392e-07
1	1.27797715641392e-07
1	1.27797715641392e-07
2	2.55595431282785e-07
3	3.83393146924177e-07
2	2.55595431282785e-07
3	3.83393146924177e-07
1	1.27797715641392e-07
60	7.66786293848355e-06
1	1.27797715641392e-07
1	1.27797715641392e-07
1	1.27797715641392e-07
1	1.27797715641392e-07
3	3.83393146924177e-07
1	1.27797715641392e-07
1	1.27797715641392e-07
1	1.27797715641392e-07
2	2.55595431282785e-07
1	1.27797715641392e-07
1	1.27797715641392e-07
1	1.27797715641392e-07
2	2.55595431282785e-07
1	1.27797715641392e-07
1	1.27797715641392e-07
1	1.27797715641392e-07
1	1.27797715641392e-07
1	1.27797715641392e-07
1	1.27797715641392e-07
2	2.55595431282785e-07
1	1.27797715641392e-07
4	5.1119086256557e-07
1	1.27797715641392e-07
26	3.3227406066762e-06
6	7.66786293848355e-07
5	6.38988578206962e-07
2	2.55595431282785e-07
2	2.55595431282785e-07
42	5.36750405693848e-06
1	1.27797715641392e-07
1	1.27797715641392e-07
1	1.27797715641392e-07
73	9.32923324182165e-06
16	2.04476345026228e-06
4	5.1119086256557e-07
23	2.93934745975203e-06
3	3.83393146924177e-07
2	2.55595431282785e-07
2	2.55595431282785e-07
4	5.1119086256557e-07
1	1.27797715641392e-07
2	2.55595431282785e-07
1	1.27797715641392e-07
1	1.27797715641392e-07
1	1.27797715641392e-07
2	2.55595431282785e-07
1	1.27797715641392e-07
31	3.96172918488317e-06
1	1.27797715641392e-07
1	1.27797715641392e-07
3	3.83393146924177e-07
1	1.27797715641392e-07
2	2.55595431282785e-07
2	2.55595431282785e-07
1	1.27797715641392e-07
2	2.55595431282785e-07
1	1.27797715641392e-07
1	1.27797715641392e-07
1	1.27797715641392e-07
4	5.1119086256557e-07
1	1.27797715641392e-07
101	1.29075692797806e-05
1	1.27797715641392e-07
8	1.02238172513114e-06
5	6.38988578206962e-07
5	6.38988578206962e-07
15	1.91696573462089e-06
2	2.55595431282785e-07
3	3.83393146924177e-07
1	1.27797715641392e-07
4	5.1119086256557e-07
6	7.66786293848355e-07
1	1.27797715641392e-07
1	1.27797715641392e-07
2	2.55595431282785e-07
1	1.27797715641392e-07
17	2.17256116590367e-06
3	3.83393146924177e-07
1	1.27797715641392e-07
1	1.27797715641392e-07
1	1.27797715641392e-07
1	1.27797715641392e-07
1	1.27797715641392e-07
1	1.27797715641392e-07
3	3.83393146924177e-07
7	8.94584009489747e-07
38	4.85631319437291e-06
1	1.27797715641392e-07
1	1.27797715641392e-07
23	2.93934745975203e-06
1	1.27797715641392e-07
1	1.27797715641392e-07
4	5.1119086256557e-07
3	3.83393146924177e-07
1	1.27797715641392e-07
3	3.83393146924177e-07
12	1.53357258769671e-06
3	3.83393146924177e-07
2	2.55595431282785e-07
1	1.27797715641392e-07
1	1.27797715641392e-07
1	1.27797715641392e-07
5	6.38988578206962e-07
1	1.27797715641392e-07
3	3.83393146924177e-07
24	3.06714517539342e-06
1	1.27797715641392e-07
1	1.27797715641392e-07
1	1.27797715641392e-07
3	3.83393146924177e-07
1	1.27797715641392e-07
1	1.27797715641392e-07
1	1.27797715641392e-07
1	1.27797715641392e-07
2	2.55595431282785e-07
33	4.21732461616595e-06
1	1.27797715641392e-07
1	1.27797715641392e-07
2	2.55595431282785e-07
1	1.27797715641392e-07
17	2.17256116590367e-06
1	1.27797715641392e-07
1	1.27797715641392e-07
1	1.27797715641392e-07
5	6.38988578206962e-07
1	1.27797715641392e-07
13	1.6613703033381e-06
1	1.27797715641392e-07
1	1.27797715641392e-07
4	5.1119086256557e-07
7	8.94584009489747e-07
5	6.38988578206962e-07
73	9.32923324182165e-06
1	1.27797715641392e-07
2	2.55595431282785e-07
1	1.27797715641392e-07
8	1.02238172513114e-06
4	5.1119086256557e-07
1	1.27797715641392e-07
1	1.27797715641392e-07
1	1.27797715641392e-07
205	2.61985317064855e-05
1	1.27797715641392e-07
88	1.12461989764425e-05
36	4.60071776309013e-06
1	1.27797715641392e-07
2	2.55595431282785e-07
2	2.55595431282785e-07
3	3.83393146924177e-07
1208	0.000154379640494802
2	2.55595431282785e-07
6	7.66786293848355e-07
69	8.81804237925608e-06
146	1.86584664836433e-05
1	1.27797715641392e-07
1	1.27797715641392e-07
118	1.50801304456843e-05
1054	0.000134698792286028
6	7.66786293848355e-07
1	1.27797715641392e-07
2165	0.000276682054363615
3	3.83393146924177e-07
7	8.94584009489747e-07
1	1.27797715641392e-07
1	1.27797715641392e-07
1	1.27797715641392e-07
1	1.27797715641392e-07
289	3.69335398203624e-05
2	2.55595431282785e-07
33	4.21732461616595e-06
1381	0.000176488645300763
8	1.02238172513114e-06
67	8.56244694797329e-06
1	1.27797715641392e-07
56	7.15667207591798e-06
19	2.42815659718646e-06
2	2.55595431282785e-07
1595	0.000203837356448021
1	1.27797715641392e-07
11	1.40577487205532e-06
416	5.31638497068193e-05
1	1.27797715641392e-07
17	2.17256116590367e-06
37	4.72851547873152e-06
8	1.02238172513114e-06
489	6.24930829486409e-05
2	2.55595431282785e-07
2	2.55595431282785e-07
1	1.27797715641392e-07
26	3.3227406066762e-06
1	1.27797715641392e-07
78	9.96822182002861e-06
47	6.00649263514545e-06
698	8.92028055176919e-05
2	2.55595431282785e-07
5	6.38988578206962e-07
1	1.27797715641392e-07
78	9.96822182002861e-06
13	1.6613703033381e-06
4	5.1119086256557e-07
72	9.20143552618026e-06
5	6.38988578206962e-07
4	5.1119086256557e-07
1	1.27797715641392e-07
1	1.27797715641392e-07
1	1.27797715641392e-07
1	1.27797715641392e-07
1	1.27797715641392e-07
3	3.83393146924177e-07
1	1.27797715641392e-07
16	2.04476345026228e-06
4	5.1119086256557e-07
3	3.83393146924177e-07
4	5.1119086256557e-07
1	1.27797715641392e-07
1	1.27797715641392e-07
52	6.64548121335241e-06
2	2.55595431282785e-07
26	3.3227406066762e-06
1	1.27797715641392e-07
1	1.27797715641392e-07
1	1.27797715641392e-07
1	1.27797715641392e-07
2	2.55595431282785e-07
1	1.27797715641392e-07
2	2.55595431282785e-07
1	1.27797715641392e-07
1	1.27797715641392e-07
2	2.55595431282785e-07
1	1.27797715641392e-07
1	1.27797715641392e-07
18	2.30035888154506e-06
1	1.27797715641392e-07
12	1.53357258769671e-06
1	1.27797715641392e-07
11	1.40577487205532e-06
1	1.27797715641392e-07
1	1.27797715641392e-07
64	8.17905380104912e-06
7	8.94584009489747e-07
13	1.6613703033381e-06
1	1.27797715641392e-07
4	5.1119086256557e-07
39	4.98411091001431e-06
2	2.55595431282785e-07
1	1.27797715641392e-07
26	3.3227406066762e-06
1	1.27797715641392e-07
1	1.27797715641392e-07
1	1.27797715641392e-07
52	6.64548121335241e-06
5	6.38988578206962e-07
14	1.78916801897949e-06
7075	0.000904168838162852
1	1.27797715641392e-07
28	3.57833603795899e-06
10	1.27797715641392e-06
1	1.27797715641392e-07
3	3.83393146924177e-07
68	8.69024466361469e-06
1	1.27797715641392e-07
4	5.1119086256557e-07
14	1.78916801897949e-06
102	1.3035366995422e-05
1	1.27797715641392e-07
1	1.27797715641392e-07
1	1.27797715641392e-07
20	2.55595431282785e-06
1	1.27797715641392e-07
359	4.58793799152599e-05
5	6.38988578206962e-07
38	4.85631319437291e-06
1	1.27797715641392e-07
1	1.27797715641392e-07
15	1.91696573462089e-06
2	2.55595431282785e-07
1	1.27797715641392e-07
2	2.55595431282785e-07
3	3.83393146924177e-07
21	2.68375202846924e-06
2	2.55595431282785e-07
3	3.83393146924177e-07
65	8.30685151669051e-06
8	1.02238172513114e-06
4	5.1119086256557e-07
15	1.91696573462089e-06
1	1.27797715641392e-07
2	2.55595431282785e-07
1	1.27797715641392e-07
1	1.27797715641392e-07
1	1.27797715641392e-07
1	1.27797715641392e-07
1	1.27797715641392e-07
1	1.27797715641392e-07
1	1.27797715641392e-07
1	1.27797715641392e-07
1	1.27797715641392e-07
1	1.27797715641392e-07
1	1.27797715641392e-07
4	5.1119086256557e-07
1	1.27797715641392e-07
20	2.55595431282785e-06
1	1.27797715641392e-07
1	1.27797715641392e-07
1	1.27797715641392e-07
1	1.27797715641392e-07
3	3.83393146924177e-07
1	1.27797715641392e-07
1	1.27797715641392e-07
6	7.66786293848355e-07
21	2.68375202846924e-06
3	3.83393146924177e-07
2	2.55595431282785e-07
1	1.27797715641392e-07
1	1.27797715641392e-07
9	1.15017944077253e-06
1	1.27797715641392e-07
2	2.55595431282785e-07
10	1.27797715641392e-06
2	2.55595431282785e-07
3	3.83393146924177e-07
2	2.55595431282785e-07
1	1.27797715641392e-07
3	3.83393146924177e-07
1	1.27797715641392e-07
2	2.55595431282785e-07
4	5.1119086256557e-07
1	1.27797715641392e-07
229	2.92656768818789e-05
1	1.27797715641392e-07
258	3.29718106354793e-05
1	1.27797715641392e-07
1	1.27797715641392e-07
1	1.27797715641392e-07
1	1.27797715641392e-07
1	1.27797715641392e-07
15	1.91696573462089e-06
335	4.28122347398665e-05
6	7.66786293848355e-07
1	1.27797715641392e-07
84	1.0735008113877e-05
70	8.94584009489747e-06
5	6.38988578206962e-07
15	1.91696573462089e-06
84	1.0735008113877e-05
1	1.27797715641392e-07
78	9.96822182002861e-06
1	1.27797715641392e-07
6	7.66786293848355e-07
1	1.27797715641392e-07
156	1.99364436400572e-05
19	2.42815659718646e-06
4	5.1119086256557e-07
2	2.55595431282785e-07
1	1.27797715641392e-07
1	1.27797715641392e-07
3	3.83393146924177e-07
1	1.27797715641392e-07
3514	0.000449081172763853
3	3.83393146924177e-07
1	1.27797715641392e-07
1	1.27797715641392e-07
4	5.1119086256557e-07
1	1.27797715641392e-07
82	1.04794126825942e-05
1253	0.000160130537698665
1	1.27797715641392e-07
34	4.34512233180734e-06
141	1.80194779054363e-05
2	2.55595431282785e-07
4	5.1119086256557e-07
3182	0.000406652331170911
18	2.30035888154506e-06
43	5.49530177257988e-06
32	4.08952690052456e-06
3	3.83393146924177e-07
3	3.83393146924177e-07
2	2.55595431282785e-07
1	1.27797715641392e-07
1	1.27797715641392e-07
620	7.92345836976633e-05
38	4.85631319437291e-06
183	2.33869819623748e-05
978	0.000124986165897282
1	1.27797715641392e-07
1	1.27797715641392e-07
12	1.53357258769671e-06
35	4.47292004744874e-06
1	1.27797715641392e-07
19	2.42815659718646e-06
1	1.27797715641392e-07
1060	0.000135465578579876
13	1.6613703033381e-06
19	2.42815659718646e-06
926	0.000118340684683929
1	1.27797715641392e-07
3	3.83393146924177e-07
1	1.27797715641392e-07
184	2.35147796780162e-05
24	3.06714517539342e-06
41	5.23970634129709e-06
2	2.55595431282785e-07
1	1.27797715641392e-07
1	1.27797715641392e-07
59	7.54006522284215e-06
1	1.27797715641392e-07
48	6.13429035078684e-06
4	5.1119086256557e-07
1	1.27797715641392e-07
1	1.27797715641392e-07
1	1.27797715641392e-07
7	8.94584009489747e-07
1	1.27797715641392e-07
4	5.1119086256557e-07
13	1.6613703033381e-06
1	1.27797715641392e-07
8	1.02238172513114e-06
11	1.40577487205532e-06
5	6.38988578206962e-07
1	1.27797715641392e-07
1	1.27797715641392e-07
1	1.27797715641392e-07
1	1.27797715641392e-07
1	1.27797715641392e-07
2	2.55595431282785e-07
1	1.27797715641392e-07
1	1.27797715641392e-07
25	3.19494289103481e-06
3	3.83393146924177e-07
46	5.87869491950405e-06
1	1.27797715641392e-07
20	2.55595431282785e-06
18	2.30035888154506e-06
1	1.27797715641392e-07
1	1.27797715641392e-07
3	3.83393146924177e-07
1	1.27797715641392e-07
3	3.83393146924177e-07
3	3.83393146924177e-07
1	1.27797715641392e-07
1	1.27797715641392e-07
1	1.27797715641392e-07
4	5.1119086256557e-07
5	6.38988578206962e-07
1	1.27797715641392e-07
1	1.27797715641392e-07
12	1.53357258769671e-06
2	2.55595431282785e-07
2	2.55595431282785e-07
1	1.27797715641392e-07
2	2.55595431282785e-07
1	1.27797715641392e-07
2	2.55595431282785e-07
1	1.27797715641392e-07
13	1.6613703033381e-06
2	2.55595431282785e-07
4	5.1119086256557e-07
1	1.27797715641392e-07
3	3.83393146924177e-07
2	2.55595431282785e-07
7	8.94584009489747e-07
4	5.1119086256557e-07
1	1.27797715641392e-07
1	1.27797715641392e-07
1	1.27797715641392e-07
1	1.27797715641392e-07
1	1.27797715641392e-07
2	2.55595431282785e-07
7	8.94584009489747e-07
1	1.27797715641392e-07
3	3.83393146924177e-07
1	1.27797715641392e-07
2	2.55595431282785e-07
1	1.27797715641392e-07
7	8.94584009489747e-07
1	1.27797715641392e-07
1	1.27797715641392e-07
1	1.27797715641392e-07
1	1.27797715641392e-07
1	1.27797715641392e-07
11	1.40577487205532e-06
1	1.27797715641392e-07
1	1.27797715641392e-07
1	1.27797715641392e-07
1	1.27797715641392e-07
1	1.27797715641392e-07
1	1.27797715641392e-07
2	2.55595431282785e-07
1	1.27797715641392e-07
1	1.27797715641392e-07
1	1.27797715641392e-07
19	2.42815659718646e-06
1	1.27797715641392e-07
1	1.27797715641392e-07
2	2.55595431282785e-07
1	1.27797715641392e-07
1	1.27797715641392e-07
1	1.27797715641392e-07
1	1.27797715641392e-07
1	1.27797715641392e-07
1	1.27797715641392e-07
1	1.27797715641392e-07
1	1.27797715641392e-07
3	3.83393146924177e-07
1	1.27797715641392e-07
1	1.27797715641392e-07
3	3.83393146924177e-07
35	4.47292004744874e-06
3	3.83393146924177e-07
1	1.27797715641392e-07
1	1.27797715641392e-07
3	3.83393146924177e-07
1	1.27797715641392e-07
1	1.27797715641392e-07
1	1.27797715641392e-07
1	1.27797715641392e-07
3	3.83393146924177e-07
8	1.02238172513114e-06
1	1.27797715641392e-07
1	1.27797715641392e-07
2	2.55595431282785e-07
1	1.27797715641392e-07
1	1.27797715641392e-07
1	1.27797715641392e-07
3	3.83393146924177e-07
1	1.27797715641392e-07
1	1.27797715641392e-07
2	2.55595431282785e-07
10	1.27797715641392e-06
13	1.6613703033381e-06
1	1.27797715641392e-07
1	1.27797715641392e-07
1	1.27797715641392e-07
1	1.27797715641392e-07
18	2.30035888154506e-06
8	1.02238172513114e-06
71	9.07363781053886e-06
2	2.55595431282785e-07
10	1.27797715641392e-06
2	2.55595431282785e-07
7	8.94584009489747e-07
22	2.81154974411063e-06
1	1.27797715641392e-07
26	3.3227406066762e-06
1	1.27797715641392e-07
4	5.1119086256557e-07
1	1.27797715641392e-07
7	8.94584009489747e-07
25	3.19494289103481e-06
1	1.27797715641392e-07
1	1.27797715641392e-07
14	1.78916801897949e-06
1	1.27797715641392e-07
106	1.35465578579876e-05
5	6.38988578206962e-07
46	5.87869491950405e-06
2	2.55595431282785e-07
19	2.42815659718646e-06
22	2.81154974411063e-06
1	1.27797715641392e-07
225	2.87544860193133e-05
1	1.27797715641392e-07
2	2.55595431282785e-07
3	3.83393146924177e-07
30	3.83393146924177e-06
33	4.21732461616595e-06
1	1.27797715641392e-07
2	2.55595431282785e-07
1	1.27797715641392e-07
1	1.27797715641392e-07
1	1.27797715641392e-07
1	1.27797715641392e-07
2	2.55595431282785e-07
2	2.55595431282785e-07
1	1.27797715641392e-07
1	1.27797715641392e-07
1	1.27797715641392e-07
4	5.1119086256557e-07
2	2.55595431282785e-07
3	3.83393146924177e-07
2	2.55595431282785e-07
5	6.38988578206962e-07
2	2.55595431282785e-07
8	1.02238172513114e-06
1	1.27797715641392e-07
8	1.02238172513114e-06
1	1.27797715641392e-07
2	2.55595431282785e-07
1	1.27797715641392e-07
2	2.55595431282785e-07
2	2.55595431282785e-07
1	1.27797715641392e-07
27	3.4505383223176e-06
3	3.83393146924177e-07
1	1.27797715641392e-07
11	1.40577487205532e-06
353	4.51125936214115e-05
2	2.55595431282785e-07
8	1.02238172513114e-06
1	1.27797715641392e-07
89	1.13739966920839e-05
186	2.3770375109299e-05
3	3.83393146924177e-07
1	1.27797715641392e-07
1	1.27797715641392e-07
6	7.66786293848355e-07
19	2.42815659718646e-06
1	1.27797715641392e-07
667	8.52410763328088e-05
2	2.55595431282785e-07
12	1.53357258769671e-06
119	1.52079281613257e-05
491	6.27486783799237e-05
2	2.55595431282785e-07
1	1.27797715641392e-07
1	1.27797715641392e-07
1	1.27797715641392e-07
1	1.27797715641392e-07
1	1.27797715641392e-07
122	1.55913213082499e-05
1	1.27797715641392e-07
363	4.63905707778255e-05
2	2.55595431282785e-07
264	3.37385969293276e-05
2278	0.000291123196231092
5	6.38988578206962e-07
1	1.27797715641392e-07
3	3.83393146924177e-07
1	1.27797715641392e-07
549	7.01609458871245e-05
1	1.27797715641392e-07
10	1.27797715641392e-06
2	2.55595431282785e-07
2	2.55595431282785e-07
7	8.94584009489747e-07
231	2.95212723131617e-05
335	4.28122347398665e-05
107	1.3674355573629e-05
81	1.03516149669528e-05
2	2.55595431282785e-07
2	2.55595431282785e-07
105	1.34187601423462e-05
6	7.66786293848355e-07
446	5.6997781176061e-05
1	1.27797715641392e-07
2	2.55595431282785e-07
1050	0.000134187601423462
14	1.78916801897949e-06
1	1.27797715641392e-07
17	2.17256116590367e-06
2	2.55595431282785e-07
1	1.27797715641392e-07
1091	0.000139427307764759
4	5.1119086256557e-07
24	3.06714517539342e-06
2	2.55595431282785e-07
1	1.27797715641392e-07
34	4.34512233180734e-06
1	1.27797715641392e-07
305	3.89783032706247e-05
10	1.27797715641392e-06
5	6.38988578206962e-07
7794	0.000996055395709013
47	6.00649263514545e-06
2	2.55595431282785e-07
1745	0.00022300701379423
4	5.1119086256557e-07
2	2.55595431282785e-07
1	1.27797715641392e-07
99	1.26519738484979e-05
25	3.19494289103481e-06
1	1.27797715641392e-07
1	1.27797715641392e-07
1	1.27797715641392e-07
3	3.83393146924177e-07
227	2.90100814505961e-05
5	6.38988578206962e-07
21	2.68375202846924e-06
1	1.27797715641392e-07
1	1.27797715641392e-07
19	2.42815659718646e-06
576	7.36114842094421e-05
1	1.27797715641392e-07
340	4.34512233180734e-05
299	3.82115169767763e-05
4	5.1119086256557e-07
46	5.87869491950405e-06
14645	0.00187159754556819
1	1.27797715641392e-07
4	5.1119086256557e-07
1	1.27797715641392e-07
1071	0.000136871353451931
3	3.83393146924177e-07
2	2.55595431282785e-07
6	7.66786293848355e-07
164	2.09588253651884e-05
252	3.22050243416309e-05
2	2.55595431282785e-07
41	5.23970634129709e-06
1	1.27797715641392e-07
88	1.12461989764425e-05
1	1.27797715641392e-07
3	3.83393146924177e-07
1	1.27797715641392e-07
587	7.50172590814974e-05
13	1.6613703033381e-06
7	8.94584009489747e-07
43	5.49530177257988e-06
81	1.03516149669528e-05
172	2.19812070903195e-05
8	1.02238172513114e-06
8	1.02238172513114e-06
1	1.27797715641392e-07
42	5.36750405693848e-06
1	1.27797715641392e-07
16	2.04476345026228e-06
13	1.6613703033381e-06
1	1.27797715641392e-07
393	5.02245022470672e-05
31	3.96172918488317e-06
1	1.27797715641392e-07
4	5.1119086256557e-07
1	1.27797715641392e-07
3	3.83393146924177e-07
173	2.21090048059609e-05
1	1.27797715641392e-07
1	1.27797715641392e-07
2	2.55595431282785e-07
50	6.38988578206962e-06
87	1.11184012608011e-05
4	5.1119086256557e-07
3	3.83393146924177e-07
144	1.84028710523605e-05
585	7.47616636502146e-05
19	2.42815659718646e-06
1	1.27797715641392e-07
53	6.7732789289938e-06
4	5.1119086256557e-07
290	3.70613375360038e-05
50	6.38988578206962e-06
2	2.55595431282785e-07
30	3.83393146924177e-06
1	1.27797715641392e-07
74	9.45703095746304e-06
1	1.27797715641392e-07
160	2.04476345026228e-05
95	1.21407829859323e-05
4	5.1119086256557e-07
16	2.04476345026228e-06
18	2.30035888154506e-06
1047	0.000133804208276538
247	3.15660357634239e-05
239	3.05436540382928e-05
1	1.27797715641392e-07
3	3.83393146924177e-07
87	1.11184012608011e-05
29	3.70613375360038e-06
20	2.55595431282785e-06
376	4.80519410811636e-05
17	2.17256116590367e-06
7	8.94584009489747e-07
71	9.07363781053886e-06
1	1.27797715641392e-07
4	5.1119086256557e-07
101	1.29075692797806e-05
11	1.40577487205532e-06
2	2.55595431282785e-07
3	3.83393146924177e-07
3847	0.000491637812072437
6	7.66786293848355e-07
15	1.91696573462089e-06
1	1.27797715641392e-07
2	2.55595431282785e-07
1	1.27797715641392e-07
4	5.1119086256557e-07
140	1.78916801897949e-05
1	1.27797715641392e-07
6	7.66786293848355e-07
106	1.35465578579876e-05
1	1.27797715641392e-07
2	2.55595431282785e-07
274	3.50165740857415e-05
25	3.19494289103481e-06
3	3.83393146924177e-07
11	1.40577487205532e-06
1	1.27797715641392e-07
577	7.37392819250835e-05
57	7.28446979155937e-06
1	1.27797715641392e-07
2	2.55595431282785e-07
1	1.27797715641392e-07
766	9.78930501813066e-05
2	2.55595431282785e-07
111	1.41855464361946e-05
56	7.15667207591798e-06
38	4.85631319437291e-06
400	5.1119086256557e-05
5	6.38988578206962e-07
1	1.27797715641392e-07
92	1.17573898390081e-05
7	8.94584009489747e-07
507	6.4793441830186e-05
12	1.53357258769671e-06
13	1.6613703033381e-06
8	1.02238172513114e-06
88	1.12461989764425e-05
1	1.27797715641392e-07
1	1.27797715641392e-07
1	1.27797715641392e-07
2	2.55595431282785e-07
1	1.27797715641392e-07
1	1.27797715641392e-07
1	1.27797715641392e-07
1	1.27797715641392e-07
2	2.55595431282785e-07
1	1.27797715641392e-07
1	1.27797715641392e-07
1	1.27797715641392e-07
50	6.38988578206962e-06
56	7.15667207591798e-06
114	1.45689395831187e-05
9	1.15017944077253e-06
293	3.7444730682928e-05
1	1.27797715641392e-07
3	3.83393146924177e-07
21	2.68375202846924e-06
380	4.85631319437291e-05
2	2.55595431282785e-07
4	5.1119086256557e-07
51	6.51768349771101e-06
3	3.83393146924177e-07
7	8.94584009489747e-07
98	1.25241761328565e-05
1	1.27797715641392e-07
2	2.55595431282785e-07
2	2.55595431282785e-07
129	1.64859053177396e-05
1	1.27797715641392e-07
1	1.27797715641392e-07
3	3.83393146924177e-07
56	7.15667207591798e-06
33	4.21732461616595e-06
3	3.83393146924177e-07
951	0.000121535627574964
6	7.66786293848355e-07
93	1.18851875546495e-05
14	1.78916801897949e-06
5	6.38988578206962e-07
3	3.83393146924177e-07
5	6.38988578206962e-07
1	1.27797715641392e-07
5	6.38988578206962e-07
171	2.18534093746781e-05
4	5.1119086256557e-07
2	2.55595431282785e-07
6	7.66786293848355e-07
1	1.27797715641392e-07
175	2.23646002372437e-05
1	1.27797715641392e-07
19	2.42815659718646e-06
48	6.13429035078684e-06
5	6.38988578206962e-07
55	7.02887436027658e-06
10	1.27797715641392e-06
1	1.27797715641392e-07
2	2.55595431282785e-07
8	1.02238172513114e-06
17	2.17256116590367e-06
1275	0.000162942087442775
1	1.27797715641392e-07
1	1.27797715641392e-07
1	1.27797715641392e-07
1	1.27797715641392e-07
2	2.55595431282785e-07
6	7.66786293848355e-07
2	2.55595431282785e-07
2	2.55595431282785e-07
1	1.27797715641392e-07
1	1.27797715641392e-07
1	1.27797715641392e-07
1	1.27797715641392e-07
1	1.27797715641392e-07
1	1.27797715641392e-07
1	1.27797715641392e-07
1	1.27797715641392e-07
1	1.27797715641392e-07
1	1.27797715641392e-07
1	1.27797715641392e-07
1	1.27797715641392e-07
1	1.27797715641392e-07
1	1.27797715641392e-07
1	1.27797715641392e-07
1	1.27797715641392e-07
2	2.55595431282785e-07
1	1.27797715641392e-07
1	1.27797715641392e-07
1	1.27797715641392e-07
1	1.27797715641392e-07
1	1.27797715641392e-07
1	1.27797715641392e-07
1	1.27797715641392e-07
1	1.27797715641392e-07
10	1.27797715641392e-06
1	1.27797715641392e-07
1	1.27797715641392e-07
1	1.27797715641392e-07
7	8.94584009489747e-07
38	4.85631319437291e-06
1	1.27797715641392e-07
1	1.27797715641392e-07
1	1.27797715641392e-07
1	1.27797715641392e-07
1	1.27797715641392e-07
1	1.27797715641392e-07
1	1.27797715641392e-07
6	7.66786293848355e-07
3	3.83393146924177e-07
3	3.83393146924177e-07
1	1.27797715641392e-07
1	1.27797715641392e-07
2	2.55595431282785e-07
2	2.55595431282785e-07
1	1.27797715641392e-07
2	2.55595431282785e-07
19	2.42815659718646e-06
1	1.27797715641392e-07
1	1.27797715641392e-07
1	1.27797715641392e-07
1	1.27797715641392e-07
1	1.27797715641392e-07
1	1.27797715641392e-07
1	1.27797715641392e-07
2	2.55595431282785e-07
1	1.27797715641392e-07
1	1.27797715641392e-07
1	1.27797715641392e-07
1	1.27797715641392e-07
1	1.27797715641392e-07
2	2.55595431282785e-07
1	1.27797715641392e-07
7	8.94584009489747e-07
7	8.94584009489747e-07
2	2.55595431282785e-07
3	3.83393146924177e-07
2	2.55595431282785e-07
3	3.83393146924177e-07
1	1.27797715641392e-07
4	5.1119086256557e-07
1	1.27797715641392e-07
1	1.27797715641392e-07
7	8.94584009489747e-07
2	2.55595431282785e-07
1	1.27797715641392e-07
7	8.94584009489747e-07
3	3.83393146924177e-07
56	7.15667207591798e-06
50	6.38988578206962e-06
13	1.6613703033381e-06
11	1.40577487205532e-06
4	5.1119086256557e-07
38	4.85631319437291e-06
15	1.91696573462089e-06
25	3.19494289103481e-06
1	1.27797715641392e-07
1	1.27797715641392e-07
21	2.68375202846924e-06
243	3.10548449008584e-05
5	6.38988578206962e-07
19	2.42815659718646e-06
1	1.27797715641392e-07
3	3.83393146924177e-07
1	1.27797715641392e-07
4	5.1119086256557e-07
2347	0.000299941238610348
1	1.27797715641392e-07
3	3.83393146924177e-07
20	2.55595431282785e-06
3	3.83393146924177e-07
2	2.55595431282785e-07
2	2.55595431282785e-07
1	1.27797715641392e-07
63	8.05125608540772e-06
1	1.27797715641392e-07
71	9.07363781053886e-06
2	2.55595431282785e-07
20	2.55595431282785e-06
41	5.23970634129709e-06
37	4.72851547873152e-06
129	1.64859053177396e-05
3	3.83393146924177e-07
2	2.55595431282785e-07
1	1.27797715641392e-07
6	7.66786293848355e-07
1	1.27797715641392e-07
1	1.27797715641392e-07
1	1.27797715641392e-07
8	1.02238172513114e-06
4	5.1119086256557e-07
1	1.27797715641392e-07
2	2.55595431282785e-07
1	1.27797715641392e-07
1	1.27797715641392e-07
4	5.1119086256557e-07
37	4.72851547873152e-06
2	2.55595431282785e-07
1	1.27797715641392e-07
5	6.38988578206962e-07
12	1.53357258769671e-06
1	1.27797715641392e-07
1	1.27797715641392e-07
1	1.27797715641392e-07
1	1.27797715641392e-07
1	1.27797715641392e-07
1	1.27797715641392e-07
1	1.27797715641392e-07
1	1.27797715641392e-07
1	1.27797715641392e-07
16	2.04476345026228e-06
179	2.28757910998093e-05
20	2.55595431282785e-06
2	2.55595431282785e-07
4	5.1119086256557e-07
2	2.55595431282785e-07
43	5.49530177257988e-06
2	2.55595431282785e-07
1	1.27797715641392e-07
1	1.27797715641392e-07
21	2.68375202846924e-06
40	5.1119086256557e-06
21	2.68375202846924e-06
1	1.27797715641392e-07
10	1.27797715641392e-06
1	1.27797715641392e-07
32	4.08952690052456e-06
1	1.27797715641392e-07
11	1.40577487205532e-06
1	1.27797715641392e-07
2	2.55595431282785e-07
13	1.6613703033381e-06
1	1.27797715641392e-07
2	2.55595431282785e-07
20	2.55595431282785e-06
2	2.55595431282785e-07
2	2.55595431282785e-07
2	2.55595431282785e-07
1	1.27797715641392e-07
3	3.83393146924177e-07
1	1.27797715641392e-07
3	3.83393146924177e-07
1	1.27797715641392e-07
1	1.27797715641392e-07
1	1.27797715641392e-07
1	1.27797715641392e-07
1	1.27797715641392e-07
36	4.60071776309013e-06
1	1.27797715641392e-07
1	1.27797715641392e-07
2	2.55595431282785e-07
35	4.47292004744874e-06
1	1.27797715641392e-07
1	1.27797715641392e-07
16	2.04476345026228e-06
7	8.94584009489747e-07
4	5.1119086256557e-07
5	6.38988578206962e-07
91	1.16295921233667e-05
45	5.75089720386266e-06
3	3.83393146924177e-07
1	1.27797715641392e-07
1	1.27797715641392e-07
1	1.27797715641392e-07
903	0.000115401337224177
15	1.91696573462089e-06
1	1.27797715641392e-07
7	8.94584009489747e-07
3	3.83393146924177e-07
7	8.94584009489747e-07
3	3.83393146924177e-07
50	6.38988578206962e-06
1	1.27797715641392e-07
20	2.55595431282785e-06
8	1.02238172513114e-06
1	1.27797715641392e-07
16	2.04476345026228e-06
9	1.15017944077253e-06
2	2.55595431282785e-07
8	1.02238172513114e-06
3	3.83393146924177e-07
9	1.15017944077253e-06
63	8.05125608540772e-06
5	6.38988578206962e-07
12	1.53357258769671e-06
1	1.27797715641392e-07
2	2.55595431282785e-07
1	1.27797715641392e-07
1	1.27797715641392e-07
1	1.27797715641392e-07
1	1.27797715641392e-07
2	2.55595431282785e-07
1	1.27797715641392e-07
1	1.27797715641392e-07
1	1.27797715641392e-07
2	2.55595431282785e-07
2	2.55595431282785e-07
2	2.55595431282785e-07
1	1.27797715641392e-07
2	2.55595431282785e-07
1	1.27797715641392e-07
1	1.27797715641392e-07
21	2.68375202846924e-06
2	2.55595431282785e-07
1	1.27797715641392e-07
2	2.55595431282785e-07
2	2.55595431282785e-07
1	1.27797715641392e-07
3	3.83393146924177e-07
1	1.27797715641392e-07
5	6.38988578206962e-07
1	1.27797715641392e-07
2	2.55595431282785e-07
4	5.1119086256557e-07
[truncated: 86,621 more rows]
